# Supplementary material for: Immune Checkpoint Inhibitor-Related Cytopenias: About 68 Cases from the French Pharmacovigilance Database
Source: Cancers (Basel). 2022 Oct 14;14(20):5030. doi: 10.3390/cancers14205030 (PMC9599380; doi:10.3390/cancers14205030)
Supplement: Supplementary file 1 [file cancers-14-05030-s001.zip]

Archive with 1 entries (1 files):
- cancers-1925419-SI.pdf
